# Supplementary material for: Pregnancy and Lactation Alter Vitamin A Metabolism and Kinetics in Rats under Vitamin A-Adequate Dietary Conditions
Source: Nutrients. 2021 Aug 19;13(8):2853. doi: 10.3390/nu13082853 (PMC8401525; doi:10.3390/nu13082853)
Supplement: Supplementary file 1 [file nutrients-13-02853-s001.zip]

Archive with 1 entries (1 files):
- nutrients-1327665-Supplementary.pdf
